# Supplementary material for: Prognostic impact of genetic alterations and methylation classes in meningioma
Source: Brain Pathol. 2022 Feb 25;32(2):e12970. doi: 10.1111/bpa.12970 (PMC8877750; doi:10.1111/bpa.12970)
Supplement: Supplementary file 1 — Table S1 Detailed information of the exact mutations in the analyzed meningioma cohort [file BPA-32-e12970-s001.xlsx]

## Sheet: Sheet1
ID	AKT1	ARID1A	ARID1B	ARID2	KLF4	NF2	PIK3CA	SMO	SUFU	TRAF7	TERT promotor mutation
62722					K409Q - Hot spot					C388W
64612										E98Q
62740					K409Q - Hot spot					G390R
62724					K409Q - Hot spot					G536S
62728					K409Q - Hot spot					G536S
64694					K409Q - Hot spot					G559C
62754					K409Q - Hot spot					G654D
64566					S327N					G654D
64668					K409Q - Hot spot	T397M - benign		R173H		K615E
62734					K409Q - Hot spot			V54M		K615E
64574					K409Q - Hot spot					N520H
64608		V161A						R173H		N520S
64490					K409Q - Hot spot					N520S
62752			P250L		K409Q - Hot spot					N520S
62730					K409Q - Hot spot					N520S
62748					K409Q - Hot spot					N520S
62756					K409Q - Hot spot					N520S
62900					K409Q - Hot spot					N520S
64554										N520S
64666										N520S
62716					K409Q - Hot spot					N520S
62732					K409Q - Hot spot					N520S
62742					K409Q - Hot spot					N520S
64730
62720					K409Q - Hot spot					P398T
64656										Q539H
62750		P252L			K409Q - Hot spot					Q613E
62718					K409Q - Hot spot					Q637E
62736					K409Q - Hot spot					Q637H
62774								splice variant		R524W
64556	E17K - hot spot		G375V							R524W
62776										R641C
62726					K409Q - Hot spot					R641L
64664										R653Q
64562										S645R
62744					K409Q - Hot spot					splice variant
62850	E17K - hot spot									splice variant
64610						K440fs				T391I
62768	E17K - hot spot									T391I
62746					K409Q - Hot spot					Y621N
62830						splice variant			Q175X
64678			E665D						R388M
64590			R1845H					A686V
62832		P1326delinsPQ				R57X		R173C
62794						Q370fs	C901Y
64622			D1238N				H1047L - Hot spot
62800							R617W
62838						153_153del
62816						314_315del
64578						53_54del
64670						E108X
64720						E121X
64712						E123X
62848						E123X
64600						E234fs
62846						E38D
64718						E38D
62808				T491S		G3fs
64528						I197fs
64716						K346X
62824						K366fs
62798						K44fs
62818		L1463F				L291fs					C228T
64498						M33fs
64526						P87fs
62792						Q115X
62806						Q129X
62788						Q306X
64500						Q327X
64538			G246S			Q345X
64502		M923V	D1238N			R179X
62814						R383X
64714		P773R				splice variant
62820						splice variant
64582						splice variant
64660						splice variant					C228T
64682						W41X
64644						Y134X
64680						Y134X
64692						Y134X
62782						Y398X
64736						Y61X
62790				P1594A
64508			A345V
64638
62778			P715L
64596			Q993L
64646
64624		Q625X
64520					P153L
62764	E17K - hot spot
62770	E17K - hot spot
64534	E17K - hot spot
62772
62780
62784
62802
62804
62810
62812
62822											C228T
62826
62828
62836
62840											C250T
62842
64494
64504
64524
64530
64540
64546
64550
64552
64564
64604
64606
64616
64620
64630
64634
64648
64690
64696
64722
64726
